# Supplementary material for: The structural role of osteocalcin in bone biomechanics and its alteration in Type-2 Diabetes
Source: Sci Rep. 2020 Oct 14;10:17321. doi: 10.1038/s41598-020-73141-w (PMC7560881; doi:10.1038/s41598-020-73141-w)
Supplement: Supplementary file 1 — Supplementary Information 1. [file 41598_2020_73141_MOESM1_ESM.zip]

Archive with 14 entries (13 files):
- SI/
- SI/Fig.1.tif
- SI/Fig2_v02-Compressed.tif
- SI/Fig3_v2-Compressed.tif
- SI/FigSI1-Compressed.tif
- SI/FigSI2-Compressed.tif
- SI/FigSI3-Compressed.tif
- SI/FigSI4-Compressed.tif
- SI/FigSI5-Compressed.dat.tif
- SI/FigSI6-Compressed.tif
- SI/FigSI7-Compressed.tif
- SI/SI_v19.pdf
- SI/TableSI1.ods
- SI/TableSI2.ods
