# Supplementary material for: The structural role of osteocalcin in bone biomechanics and its alteration in Type-2 Diabetes
Source: Sci Rep. 2020 Oct 14;10:17321. doi: 10.1038/s41598-020-73141-w (PMC7560881; doi:10.1038/s41598-020-73141-w)
Supplement: Supplementary file 1 — Supplementary Information 1. [file 41598_2020_73141_MOESM1_ESM.zip › SI/TableSI1.ods]

## Sheet: Sheet1
Residue ID	Residue	R1-4A-Sim#1	R1-4A-Sim#2	R1-4A-Sim#3	R2-3A-Sim#1	R2-3A-Sim#2	R2-3A-Sim#3	R3-4A-Sim#1	R3-4A-Sim#2	R3-4A-Sim#3	R3-4A-Sim#4	R4-5A-Sim#1	R4-4A-Sim#1	R4-3A-Sim#1
13	PRO	0	0	0	457	149	3	0	175	N	9	252	0	0
14	ASP	0	0	0	47	0	0	0	0	O	14	311	0	2
15	PRO	0	17	0	640	93	216	0	0	A	23	39	0	19
16	LEU	0	0	0	200	0	52	0	0	D	5	8	0	1
17	GLA	0	0	0	584	0	0	0	0	S	0	63	0	0
18	PRO	0	0	0	850	196	100	0	0	O	0	0	0	0
19	ARG	0	7	0	305	141	555	0	0	R	0	0	0	0
20	ARG	0	0	0	0	0	0	0	0	P	0	32	0	0
21	GLA	0	0	0	794	3	2	0	1	T	0	0	0	0
22	VAL	0	0	0	22	0	0	0	0	I	0	0	0	0
23	CYS	0	0	0	0	0	0	0	0	O	0	0	0	0
24	GLA	0	0	0	0	0	0	0	48	N	0	0	0	0
25	LEU	0	0	0	69	85	7	0	72		0	0	0	0
26	ASN	9	0	23	0	49	0	0	0	N	0	0	0	0
27	PRO	186	0	509	0	189	0	504	463	O	0	0	0	0
28	ASP	837	0	719	0	30	0	337	13	A	0	0	0	0
29	CYS	0	0	0	0	0	0	0	0	D	0	0	0	0
30	ASP	0	0	0	0	0	0	27	88	S	0	2	0	0
31	GLU	738	0	723	0	66	0	782	520	O	0	50	0	0
32	LEU	267	0	174	0	0	0	0	0	R	1	0	0	0
33	ALA	0	0	0	0	0	0	0	0	P	0	1	0	0
34	ASP	0	0	0	0	0	0	297	448	T	0	491	0	20
35	HIS	481	0	317	0	2	0	807	114	I	109	549	0	552
36	ILE	16	168	14	0	0	0	1	0	O	590	186	0	640
37	GLY	0	12	0	0	0	0	0	0	N	207	33	0	544
38	PHE	0	0	0	0	0	0	0	0		34	9	0	0
39	GLN	0	49	0	0	0	4	0	0	N	309	0	0	67
40	GLU	0	507	0	0	0	0	0	0	O	776	2	0	427
41	ALA	0	0	0	0	0	0	0	0	A	0	0	0	0
42	TYR	0	0	0	0	0	6	0	0	D	0	0	0	0
43	ARG	19	843	0	0	3	290	0	0	S	776	0	23	308
44	ARG	964	252	457	0	0	0	0	0	O	638	0	2	16
45	PHE	78	0	353	0	0	0	0	0	R	0	0	2	0
46	TYR	0	0	0	0	1	0	0	0	P	0	0	1	0
47	GLY	0	0	0	0	0	10	0	0	T	0	0	48	0
48	ILE	15	156	6	0	172	15	0	0	I	60	0	130	0
49	ALA	54	477	0	0	31	191	0	0	O	155	0	642	0
