# Supplementary material for: The structural role of osteocalcin in bone biomechanics and its alteration in Type-2 Diabetes
Source: Sci Rep. 2020 Oct 14;10:17321. doi: 10.1038/s41598-020-73141-w (PMC7560881; doi:10.1038/s41598-020-73141-w)
Supplement: Supplementary file 1 — Supplementary Information 1. [file 41598_2020_73141_MOESM1_ESM.zip › SI/TableSI2.ods]

## Sheet: Sheet1
	Frame	0	50	100	150	200	250	300	350	400	450	500	550	600	650	700	750	800	850	900	950	1000	1050	1100	1150	1200	1250	1300	1350	1400	1450	1500	1550	1600	1650	1700	1750	1800	1850	1900	1950	2000	2050	2100	2150	2200	2250	2300	2350
	PRO13		#3	#3	#3	#3	#3					#2	#2 #3	#2 #3	#2 #3	#2 #3	#2 #3	#2 #3	#2	#2	#2	#2	#2	#2	#2	#2				#2	#2	#2	#2	#2	#2	#2	#2		#2	#2	#2	#2	#2	#2	#2	#2	#2	#2	#2
	ASP14											#2	#2	#2	#2	#2	#2				#2		#2	#2	#2	#2				#2	#2	#2	#2	#2	#2	#2	#2			#2	#2		#2	#2		#2	#2	#2	#2
Alpha1	ARG20																				#1
Alpha1	LYS24																																																#1
Alpha2	PRO27																								#1	#1 #3	#1 #3	#1 #3	#1 #3	#1 #3	#1 #3	#1 #3	#3	#1	#1	#1	#1	#1	#1	#1	#1 #3	#1 #3	#1 #3	#3	#3		#3	#1 #3	#3
Alpha2	ASP28																									#3	#3	#3	#3	#3	#3	#3	#3	#3						#3	#3	#3	#1 #3	#3	#3	#3	#3	#3	#3
Alpha2	ASP30																																													#1
Alpha2	GLU31																				#1		#1 #3	#1	#1 #3	#1 #3	#1 #3	#1 #3	#1 #3	#1 #3	#1 #3	#1 #3	#1 #3	#1 #3	#1	#1	#1	#1	#1 #3	#1 #3	#1 #3	#1 #3	#1 #3	#1 #3	#1 #3	#1 #3	#1 #3	#1 #3	#1 #3
Alpha2	ASP34															#2	#2 #3	#1 #2 #3	#1	#1 #2	#1 #2	#1 #2	#1							#1	#1	#1	#1	#1	#1	#1	#1	#1 #2	#1	#1	#1	#1 #2	#1 #2	#1 #2	#1 #2	#1 #2	#1 #2	#1 #2	#1 #2
Alpha2	HSD35									#1	#1 #3	#1 #2	#1 #2 #3	#1 #2 #3	#1 #2 #3	#1 #2 #3	#2 #3	#1 #2 #3	#1 #2 #3	#1 #2 #3	#1 #2 #3	#1 #2 #3	#1 #3	#1 #3	#1 #3	#1 #2	#1 #2 #3	#1	#1	#1	#1	#1	#1	#1	#1	#1	#1	#1 #2 #3	#1 #2 #3	#1 #2 #3	#1 #2	#1 #2	#1 #2 #3	#1 #2 #3	#1 #2 #3	#1 #2 #3	#1 #2 #3	#1 #2 #3	#1 #2 #3
Alpha2	ILE36		#1	#1 #3	#1 #2	#1	#1 #3	#1 #3	#2 #3	#2 #3	#1 #3	#2 #3	#1 #2 #3		#1 #2	#1 #2	#1 #2 #3	#2 #3	#2 #3	#2	#2	#2		#2	#2	#2	#2		#2						#2		#2	#2	#2 #3	#2	#2	#2	#2	#2	#2	#2	#2	#2 #3
Alpha3	GLY37				#2	#1			#2							#2	#1 #2			#2	#2	#2			#2	#2	#2		#2								#2										#2	#2
Alpha3	GLN39		#2	#2	#1 #2	#1 #2	#2	#2 #3	#1 #2 #3	#1 #2	#2	#2	#2	#1 #2 #3	#2 #3	#1 #2 #3	#1 #2 #3	#2 #3	#2	#2		#2			#2								#2				#2		#2	#2	#2		#2	#2	#2	#2	#2
Alpha3	GLU40	#1 #2 #3	#1 #2 #3	#1 #2 #3	#1 #2 #3	#1 #2 #3	#1 #2 #3	#1 #2 #3	#1 #2 #3	#1 #2 #3	#1 #2 #3	#1 #2 #3	#1 #2 #3	#1 #2 #3	#1 #2 #3	#1 #2 #3	#1 #2 #3	#1 #2 #3	#2	#2	#2	#2	#2		#2	#2	#2	#2		#2	#2	#2	#2	#2	#2	#2	#2	#2	#2	#2	#2	#2	#2	#2	#2
Alpha3	ARG43	#1 #2 #3	#1 #2 #3	#1 #2 #3	#1 #2 #3	#1 #2 #3	#1 #2 #3	#1 #2 #3	#1 #2 #3	#1 #2 #3	#1 #2 #3	#1 #2 #3	#1 #2 #3	#1 #2 #3	#1 #2 #3	#1 #2 #3	#1 #2 #3	#2 #3	#2	#2	#2	#2		#2	#2	#2							#2				#2	#2	#2	#2	#2	#2
Alpha3	ARG44	#1 #2	#1	#1 #3			#1 #3	#1 #3	#1 #3	#1	#2	#1 #2	#1 #2	#2		#2	#2	#2 #3		#2																	#2	#2	#2	#2	#2	#2	#2
Alpha3	PHE45																											#3																			#3	#3	#3
	ALA49		#1 #2	#1 #2	#1	#2	#1	#1 #2		#1		#1					#2													#2								#2
[truncated: 13 more columns]
